# Supplementary material for: Genetic studies of abdominal MRI data identify genes regulating hepcidin as major determinants of liver iron concentration
Source: J Hepatol. 2019 Sep;71(3):594–602. doi: 10.1016/j.jhep.2019.05.032 (PMC6694204; doi:10.1016/j.jhep.2019.05.032)
Supplement: Supplementary Data 4 [file mmc2.xlsx]

## Sheet: Sheet1
First Name	Surname	Initials	Email Address	Affiliation	Lead	Institution Address	Scientist
Christopher	Jennison	C.	C.Jennison@bath.ac.uk	BATH	yes	Department of Mathematical Sciences, University of Bath, Bath, UK	yes
Beate	Ehrhardt	B.	be323@bath.ac.uk	BATH		Department of Mathematical Sciences, University of Bath, Bath, UK
Patrick	Baum	P.	patrick.baum@boehringer-ingelheim.com	BI		Boehringer Ingelheim Pharma GmbH & Co. KG, Translational Medicine & Clinical Pharmacology, Birkendorferstr.65, 88397 Biberach an der Riss, Germany	yes
Corinna	Schoelsch	C.	corinna.schoelsch@boehringer-ingelheim.com	BI		Boehringer Ingelheim Pharma GmbH & Co. KG, Translational Medicine & Clinical Pharmacology, Birkendorferstr.65, 88397 Biberach an der Riss, Germany	yes
Jan	Freijer	J.I.	jan.freijer@boehringer-ingelheim.com	BI		Boehringer Ingelheim Pharma GmbH & Co. KG, Translational Medicine & Clinical Pharmacology, Birkendorferstr.65, 88397 Biberach an der Riss, Germany
Rolf	Grempler	R.	rolf.grempler@boehringer-ingelheim.com	BI		Boehringer Ingelheim Pharma GmbH & Co. KG, Translational Medicine & Clinical Pharmacology, Birkendorferstr.65, 88397 Biberach an der Riss, Germany	yes
Ulrike	Graefe-Mody	U.	ulrike.graefe-mody@boehringer-ingelheim.com	BI		Boehringer Ingelheim Pharma GmbH & Co. KG, Medicine Therapeutic Area Metabolism 1, Binger Strasse 173, 55216 Ingelheim am Rhein, Germany	yes	Who is this person?
Anita	Hennige	A.M.	anita.hennige@boehringer-ingelheim.com	BI	yes	Boehringer Ingelheim Pharma GmbH & Co. KG, Medicine Therapeutic Area Metabolism 1, Birkendorferstr.65, 88397 Biberach an der Riss, Germany
Christiane	Dings	C.	Christiane.dings@uni-saarland.de	BI/Saarland		Clinical Pharmacy, Saarland University, Campus C2.2, 66123 Saarbrücken, Germany
Thorsten	Lehr	T.	thorsten.lehr@mx.uni-saarland.de	BI/Saarland	yes	Clinical Pharmacy, Saarland University, Campus C2.2, 66123 Saarbrücken, Germany	yes
Nina	Scherer	N.	Nina.scherer@uni-saarland.de	BI/Saarland		Clinical Pharmacy, Saarland University, Campus C2.2, 66123 Saarbrücken, Germany	yes
Iryna	Sihinecich	I.	iryna.sihinevich@uni-saarland.de	BI/Saarland		Clinical Pharmacy, Saarland University, Campus C2.2, 66123 Saarbrücken, Germany
Francois	Pattou	F.	fpattou@univ-lille2.fr	CHRU LILLE	yes	Centre Hospitalier Régional Universitaire de Lille 2, Av Oscar Lambret 59037 Lille Cedex	yes
Violeta	Raverdi	V.	vraverdi@univ-lille2.fr	CHRU LILLE		Centre Hospitalier Régional Universitaire de Lille 2, Av Oscar Lambret 59037 Lille Cedex	yes
Robert	Caiazzo	R.	robert.caiazzo@chru-lille.fr	CHRU LILLE		Centre Hospitalier Régional Universitaire de Lille 2, Av Oscar Lambret 59037 Lille Cedex
Fanelly	Torres	F.	fanelly.torres@chru-lille.fr	CHRU LILLE		Centre Hospitalier Régional Universitaire de Lille 2, Av Oscar Lambret 59037 Lille Cedex
Helene	Verkindt	H.	helene.verkindt@chru-lille.fr	CHRU LILLE		Centre Hospitalier Régional Universitaire de Lille 2, Av Oscar Lambret 59037 Lille Cedex
Andrea	Mari	A.	andrea.mari@cnr.it	CNR-IN	yes	Institute of Neuroscience, National Research Council, Corso Stati Uniti 4, 35127 Padova, Italy	yes
Andrea	Tura	A.	andrea.tura@cnr.it	CNR-IN		Institute of Neuroscience, National Research Council, Corso Stati Uniti 4, 35127 Padova, Italy
Toni	Giorgino	T.	toni.giorgino@cnr.it	CNR-IN		Institute of Neuroscience, National Research Council, Corso Stati Uniti 4, 35127 Padova, Italy
	Bizzotto	R.	roberto.bizzotto@cnr.it	CNR-IN		Institute of Neuroscience, National Research Council, Corso Stati Uniti 4, 35127 Padova, Italy
Philippe	Froguel	P.	philippe.froguel@cnrs.fr	CNRS	yes	Centre National de la Recherche Scientific CNRS, Délégation Nord Pas-de-Calais et Picardie du CNRS Espace Recherche et Innovation, 2, rue des Canonniers, 59046 LILLE CEDEX, France
			p.froguel@imperial.ac.uk	IMP		IMPERIAL COLLEGE LONDON, Department of Genomics of Common Disease, School Of Public Health, Hammersmith Hospital Campus, Imperial College Faculty of Medicine, Burlington-Danes building, Du Cane Road, London, W12 0NN , United Kingdom
Amelie	Bonneford	A.	amelie.bonnefond@good.ibl.fr	CNRS		Centre National de la Recherche Scientific CNRS, Délégation Nord Pas-de-Calais et Picardie du CNRS Espace Recherche et Innovation, 2, rue des Canonniers, 59046 LILLE CEDEX, France	yes
Mickael	Canouil	M.	Mickael.CANOUIL@cnrs.fr	CNRS		Centre National de la Recherche Scientific CNRS, Délégation Nord Pas-de-Calais et Picardie du CNRS Espace Recherche et Innovation, 2, rue des Canonniers, 59046 LILLE CEDEX, France
Veronique	Dhennin	V.	veronique.dhennin@good.ibl.fr	CNRS		Centre National de la Recherche Scientific CNRS, Délégation Nord Pas-de-Calais et Picardie du CNRS Espace Recherche et Innovation, 2, rue des Canonniers, 59046 LILLE CEDEX, France
Caroline	Brorsson	C.A.	caroline@cbs.dtu.dk	DTU		Center for Biological Sequence Analysis, Dept. of Systems Biology, Technical University of Denmark, Kongens Lyngby, Denmark
Soren	Brunak	S.	brunak@cbs.dtu.dk	DTU	yes	Novo Nordisk Foundation Center for Protein Research, Faculty of Health and Medical Sciences, University of Copenhagen, Blegdamsvej 3A, DK-2200 Copenhagen, Denmark	yes
Federico	De Masi	F.	fdemasi@cbs.dtu.dk	DTU		Center for Biological Sequence Analysis, Dept. of Systems Biology, Technical University of Denmark, Kongens Lyngby, Denmark	yes
Valborg	Gudmundsdóttir	V.	valborg@cbs.dtu.dk	DTU		Center for Biological Sequence Analysis, Dept. of Systems Biology, Technical University of Denmark, Kongens Lyngby, Denmark
Helle	Pedersen	H.K.	hellekp@cbs.dtu.dk	DTU		Center for Biological Sequence Analysis, Dept. of Systems Biology, Technical University of Denmark, Kongens Lyngby, Denmark	Yes
Karina	Banasik	K.	karina.banasik@cpr.ku.dk	DTU		Center for Biological Sequence Analysis, Dept. of Systems Biology, Technical University of Denmark, Kongens Lyngby, Denmark; Wellcome Trust Centre for Human Genetics, University of Oxford, Oxford, UK, OX3 7BN
Cecilia	Thomas	E.	cecilia.engel.thomas@cpr.ku.dk	DTU		Center for Biological Sequence Analysis, Dept. of Systems Biology, Technical University of Denmark, Kongens Lyngby, Denmark
Peter	Sackett	W.	pws@cbs.dtu.dk	DTU		Center for Biological Sequence Analysis, Dept. of Systems Biology, Technical University of Denmark, Kongens Lyngby, Denmark
Hans-Henrik	Staerfeldt	H.	hhs@cbs.dtu.dk	DTU		Center for Biological Sequence Analysis, Dept. of Systems Biology, Technical University of Denmark, Kongens Lyngby, Denmark	y
Agnete	Lundgaard	A.T.	agnete.lundgaard@cpr.ku.dk	DTU		Novo Nordisk Foundation Center for Protein Research,Translational Disease Systems Biology, University of Copenhagen, Blegdamsvej 3A, DK-2200 Copenhagen, Denmark
Birgitte	Nilsson	B.	birni@bioinformatics.dtu.dk	DTU		Center for Biological Sequence Analysis, Dept. of Systems Biology, Technical University of Denmark, Kongens Lyngby, Denmark
Agnes	Nielsen	A.M.	agni@dtu.dk	DTU		Center for Biological Sequence Analysis, Dept. of Systems Biology, Technical University of Denmark, Kongens Lyngby, Denmark
Gianluca	Mazzoni	G.	gianmaz@bioinformatics.dtu.dk	DTU		Center for Biological Sequence Analysis, Dept. of Systems Biology, Technical University of Denmark, Kongens Lyngby, Denmark
Tugce	Karaderi	T.	tugkar@bioinformatics.dtu.dk	DTU		Center for Biological Sequence Analysis, Dept. of Systems Biology, Technical University of Denmark, Kongens Lyngby, Denmark
Simon	Rasmussen	S.	simon.rasmussen@cpr.ku.dk	DTU		Center for Biological Sequence Analysis, Dept. of Systems Biology, Technical University of Denmark, Kongens Lyngby, Denmark
Joachim	Johansen	J.	joacj@dtu.dk	DTU		Center for Biological Sequence Analysis, Dept. of Systems Biology, Technical University of Denmark, Kongens Lyngby, Denmark
Rosa	Allesøe	R.L.	rosal@dtu.dk	DTU		Center for Biological Sequence Analysis, Dept. of Systems Biology, Technical University of Denmark, Kongens Lyngby, Denmark
Andreas	Fritsche	A.	andreas.fritsche@med.uni-tuebingen.de	EKUT	yes	Medizinische Universitätsklinik Tübingen, Eberhard Karls Universität Tübingen, Otfried Müller Straße 10, 72076 Tübingen, Germany
Barbara	Thorand	B.	thorand@helmholtz-muenchen.de	HMGU		Institute of Epidemiology II, Research Unit of Diabetes Epidemiology, Helmholtz Zentrum München Research Center for Environmental Health, Ingolstaedter Landstr. 1, 85764 Neuherberg, Germany German Center for Diabetes Research (DZD), Neuherberg, Germany; Helmholtz Zentrum München, Ingolstaedter Landstr. 1, 85764 Neuherberg, Germany	y
Jurek	Adamski	J.	adamski@helmholtz-muenchen.de	HMGU	yes	Institute of Experimental Genetics, Genome Analysis Center, Ingolstaedter Landstr. 1, 85764 Neuherberg, Germany German Center for Diabetes Research (DZD), 85764 München-Neuherberg, Germany	y
Harald	Grallert	H.	harald.grallert@helmholtz-muenchen.de	HMGU		Institute of Epidemiology II, Research Unit of Molecular Epidemiology, Helmholtz Zentrum München Research Center for Environmental Health, Neuherberg, Germany German Center for Diabetes Research (DZD), Neuherberg, Germany; Clinical Cooperation Group Type 2 Diabetes. Helmholtz Zentrum München, Neuherberg, Germany; Clinical Cooperation Group Nutrigenomics and Type 2 Diabetes, Helmholtz Zentrum Munc…
Mark	Haid	M.	mark.haid@helmholtz-muenchen.de	HMGU		Institute of Experimental Genetics, Genome Analysis Center, Ingolstaedter Landstr. 1, 85764 Neuherberg, Germany; German Center for Diabetes Research (DZD), 85764 München-Neuherberg, Germany	y
Sapna	Sharma	S.	sapna.sharma@helmholtz-muenchen.de	HMGU		Institute of Experimental Genetics, Genome Analysis Center, Ingolstaedter Landstr. 1, 85764 Neuherberg, Germany; German Center for Diabetes Research (DZD), 85764 München-Neuherberg, Germany
Martina	Troll	M.	martina.troll@helmholtz-muenchen.de	HMGU		Institute of Experimental Genetics, Genome Analysis Center, Ingolstaedter Landstr. 1, 85764 Neuherberg, Germany; German Center for Diabetes Research (DZD), 85764 München-Neuherberg, Germany
Jonathan	Adam	J.	jonathan.adam@helmholtz-muenchen.de	HMGU		Institute of Experimental Genetics, Genome Analysis Center, Ingolstaedter Landstr. 1, 85764 Neuherberg, Germany; German Center for Diabetes Research (DZD), 85764 München-Neuherberg, Germany
Jorge	Ferrer	J.	j.ferrer@imperial.ac.uk	IDIBAPS	yes	Institut d'Investigacions Biomediques August Pi i Sunye, Centre Esther Koplowitz, c/Rosselló 153, Barcelona 08036, Spain	y
Heather	Eriksen	R.G.	r.eriksen13@imperial.ac.uk	IMP		Nutrition and Dietetics Research Group, Imperial College London, SW7 2AZ, UK	Nutrition and Dietetics Research Group, Imperial College London	Nutrition and Dietetics Research Group, Imperial College London
Gary	Frost	G.	g.frost@imperial.ac.uk	IMP		Nutrition and Dietetics Research Group, Imperial College London, SW7 2AZ, UK	y
Ragna	Haussler	R.	ragna.haussler@scilifelab.se	KTH		Affinity Proteomics, Science for Life Laboratory, School of Biotechnology, KTH - Royal Institute of Technology, Box 1031, SE-171 21 Solna, Sweden
Mun-gwan	Hong	M.-G.	mun-gwan.hong@scilifelab.se	KTH		Affinity Proteomics, Science for Life Laboratory, School of Biotechnology, KTH - Royal Institute of Technology, Box 1031, SE-171 21 Solna, Sweden	y
Jochen	Schwenk	J.M.	jochen.schwenk@scilifelab.se	KTH		Affinity Proteomics, Science for Life Laboratory, School of Biotechnology, KTH - Royal Institute of Technology, Box 1031, SE-171 21 Solna, Sweden	y
Mathias	Uhlen	M.	mathias.uhlen@scilifelab.se	KTH	yes	Affinity Proteomics, Science for Life Laboratory, School of Biotechnology, KTH - Royal Institute of Technology, Box 1031, SE-171 21 Solna, Sweden
Claudia	Nicolay	C.	nicolay_claudia@lilly.com	LILLY		Lilly Deutschland GmbH,Werner-Reimers-Str. 2-4; 61352 Bad Homburg, Germany	y
Imre	Pavo	I.	pavo_imre@lilly.com	LILLY	yes	Eli Lilly Regional Operations Ges.m.b.H., Koelblgasse 8-10, 1030 Vienna, Austria	y
Birgit	Steckel-Hamann	B.	steckel-hamann_birgit@lilly.com	LILLY		c/o Eli Lilly Regional Operations Ges.m.b.H., Koelblgasse 8-10, 1030 Vienna, Austria	y
Melissa	Thomas	M.K.	thomas_melissa_k@lilly.com	LILLY		Lilly Research Laboratories, Eli Lilly and Company, Indianapolis, Indiana, 46285, USA
Kofi	Adragni	K.	adragni_kofi@lilly.com	LILLY		Lilly Research Laboratories, Eli Lilly and Company, Indianapolis, Indiana, 46285, USA
Han	Wu	H.	wu_han@lilly.com	LILLY		Lilly Research Laboratories, Eli Lilly and Company, Indianapolis, Indiana, 46285, USA
Leen	't Hart	L.M.	l.m._t_hart@lumc.nl	LUMC	yes	Leiden University Medical Center, Dept. of Molecular Cell Biology, Albinusdreef 2, 2333ZA Leiden, The Netherlands
Slieker	Roderick	R.C.	R.C.Slieker@lumc.nl	LUMC		Leiden University Medical Center, Dept. of Molecular Epidemiology, Albinusdreef 2, 2333ZA Leiden, The Netherlands
Nienke	van Leeuwen	N.	n.van_leeuwen@lumc.nl	LUMC		Leiden University Medical Center, Dept. of Molecular Cell biology, Albinusdreef 2, 2333ZA Leiden, The Netherlands	y
Koen	Dekkers	K.F.	K.F.Dekkers@lumc.nl	LUMC		Leiden University Medical Center, Dept. of Molecular Cell biology, Albinusdreef 2, 2333ZA Leiden, The Netherlands
Francesca	Frau	F.	Francesca.Frau@sanofi.com	SAD		Diabetes Division, Sanofi-Aventis Deutschland GmbH, Frankfurt, Germany, 65926 Frankfurt am Main
Johann	Gassenhuber	J.	Johann.Gassenhuber@sanofi.com	SAD		Diabetes Division, Sanofi-Aventis Deutschland GmbH, Frankfurt, Germany, 65926 Frankfurt am Main	y
Bernd	Jablonka	B.	bernd.jablonka@sanofi.com	SAD		Strategy & Innovation, Sanofi-Aventis Deutschland GmbH, Frankfurt, Germany, 65926 Frankfurt am Main	y
Petra	Musholt	P.	Petra.Musholt@sanofi.com	SAD		Diabetes Division, Sanofi-Aventis Deutschland GmbH, Frankfurt, Germany, 65926 Frankfurt am Main	y
Hartmut	Ruetten	H.	Hartmut.Ruetten@sanofi.com	SAD	yes	Diabetes Division, Sanofi-Aventis Deutschland GmbH, Frankfurt, Germany, 65926 Frankfurt am Main
Joachim	Tillner	J.	Joachim.Tillner@sanofi.com	SAD		Clinical Operations, Sanofi-Aventis Deutschland GmbH, Frankfurt, Germany, 65926 Frankfurt am Main
Tania	Baltauss	T.	tania.baltauss@servier.com	SERVIER	yes	Translational &Clinical Research, Metabolism Innovation Pole- Institut de Recherches Internationales Servier- 92284 Suresnes Cedex- FRANCE	y	Please delete
Oana	Bernard Poenaru	O.	oana.bernardpoenaru@servier.com	SERVIER		Translational &Clinical Research, Metabolism Innovation Pole- Institut de Recherches Internationales Servier- 92284 Suresnes Cedex- FRANCE	y
Nathalie	de Preville	N.	nathalie.de-preville@servier.com	SERVIER		Translational &Clinical Research, Metabolism Innovation Pole- Institut de Recherches Internationales Servier- 92284 Suresnes Cedex- FRANCE	y
Marianne	Rodriquez	M.	marianne.rodriguez@servier.com	SERVIER		Biotech&Biomarkers Research Department-Institut de Recherches Internationales Servier, 78290 Croissy sur Seine - FRANCE	y
Manimozhiyan	Arumugam	M.	arumugam@sund.ku.dk	UCPH		The Novo Nordisk Center for Basic Metabolic Research, Section of Metabolic Genetics, Faculty of Health and Medical Science, University of Copenhagen, Copenhagen, Denmark, DK-2100
Kristine	Allin	K.H.	kristine.allin@sund.ku.dk	UCPH		The Novo Nordisk Center for Basic Metabolic Research, Section of Metabolic Genetics, Faculty of Health and Medical Science, University of Copenhagen, Copenhagen, Denmark, DK-2100
Line	Engelbrechtsen	L.	line@sund.ku.dk	UCPH		The Novo Nordisk Center for Basic Metabolic Research, Section of Metabolic Genetics, Faculty of Health and Medical Science, University of Copenhagen, Copenhagen, Denmark, DK-2100		Line Clemmensen a new analyst at DTU recently notified by Ramneek
Torben	Hansen	T.	Torben.hansen@sund.ku.dk	UCPH	yes	The Novo Nordisk Center for Basic Metabolic Research, Section of Metabolic Genetics, Faculty of Health and Medical Science, University of Copenhagen, Copenhagen, Denmark, DK-2100	y
Tue	Hansen	T.H.	tuehhansen@sund.ku.dk	UCPH		The Novo Nordisk Center for Basic Metabolic Research, Section of Metabolic Genetics, Faculty of Health and Medical Science, University of Copenhagen, Copenhagen, Denmark, DK-2100	y
Annemette	Forman	A.	annemette.forman@sund.ku.dk	UCPH		The Novo Nordisk Center for Basic Metabolic Research, Section of Metabolic Genetics, Faculty of Health and Medical Science, University of Copenhagen, Copenhagen, Denmark, DK-2101
Anna	Jonsson	A.	jonsson@sund.ku.dk	UCPH		The Novo Nordisk Center for Basic Metabolic Research, Section of Metabolic Genetics, Faculty of Health and Medical Science, University of Copenhagen, Copenhagen, Denmark, DK-2100	y
Oluf	Pedersen	O.	oluf@sund.ku.dk	UCPH	yes	The Novo Nordisk Center for Basic Metabolic Research, Section of Metabolic Genetics, Faculty of Health and Medical Science, University of Copenhagen, Copenhagen, Denmark, DK-2100
Avirup	Dutta	A.	dutta@sund.ku.dk	UCPH		The Novo Nordisk Center for Basic Metabolic Research, Section of Metabolic Genetics, Faculty of Health and Medical Science, University of Copenhagen, Copenhagen, Denmark, DK-2200
Josef	Vogt	J.K	josef.korbinian.vogt@sund.ku.dk	UCPH		The Novo Nordisk Center for Basic Metabolic Research, Section of Metabolic Genetics, Faculty of Health and Medical Science, University of Copenhagen, Copenhagen, Denmark, DK-2201
Henrik	Vestergaard	H.	henrik.vestergaard@sund.ku.dk	UCPH		The Novo Nordisk Center for Basic Metabolic Research, Section of Metabolic Genetics, Faculty of Health and Medical Science, University of Copenhagen, Copenhagen, Denmark, DK-2100	y
Markku	Laakso	M.	markku.laakso@uef.fi	UEF	yes	Institute of Clinical Medicine, Internal Medicine, University of Eastern Finland, 70210 Kuopio, Finland	y
Tarja	Kokkola		tarja.kokkola@uef.fi	UEF		Institute of Clinical Medicine, Internal Medicine, University of Eastern Finland, 70210 Kuopio, Finland
Teemu	Kuulasmaa	T.	teemu.kuulasmaa@uef.fi	UEF		Institute of Clinical Medicine, Internal Medicine, University of Eastern Finland, 70210 Kuopio, Finland
Paul	Franks	P.W.	paul.franks@med.lu.se	ULUND	yes	Genetic and Molecular Epidemiology, Department of Clinical Science, Lund University, Skåne University Hospital Malmö, CRC, 91-10, 205 02, Malmö, Sweden	y
Nick	Giordano	G. N.	giuseppe_nicola.giordano@med.lu.se	ULUND		Genetic and Molecular Epidemiology, Department of Clinical Science, Lund University, Skåne University Hospital Malmö, CRC, 91-10, 205 02, Malmö, Sweden
Hugo	Pomares-Millan	H.	hugo.pomares-millan@med.lu.se	ULUND		Genetic and Molecular Epidemiology, Department of Clinical Science, Lund University, Skåne University Hospital Malmö, CRC, 91-10, 205 02, Malmö, Sweden
Hugo	Fitipaldi	H.	hugo.fitipaldi@med.lu.se	ULUND		Genetic and Molecular Epidemiology, Department of Clinical Science, Lund University, Skåne University Hospital Malmö, CRC, 91-10, 205 02, Malmö, Sweden
Pascal	Mutie	P	pascal.mutie@med.lu.se	ULUND		Genetic and Molecular Epidemiology, Department of Clinical Science, Lund University, Skåne University Hospital Malmö, CRC, 91-10, 205 02, Malmö, Sweden
Maria	Klintenberg	M.	Maria.Klintenberg@skane.se	ULUND		VO Endokrinologi, Enheten för diabetesstudier Lasarettsgatan 15, Hudhuset plan 3 Skånes Universitetssjukhus i Lund, Sweden
Margit	Bergstrom	M.	Margit.Bergstrom@skane.se	ULUND		VO Endokrinologi, Enheten för diabetesstudier Lasarettsgatan 15, Hudhuset plan 3 Skånes Universitetssjukhus i Lund, Sweden
Leif	Groop	L.	leif.groop@med.lu.se	ULUND	yes	Department of Clinical Sciences, Diabetes & Endocrinology Unit, Lund University, Skåne University Hospital Malmö, CRC, 91-12, 205 02, Malmö, Sweden
Martin	Ridderstrale	M.	martin.ridderstrale@med.lu.se	ULUND		Department of Clinical Sciences, Diabetes & Endocrinology Unit, Lund University, Skåne University Hospital Malmö, CRC, 91-12, 205 02, Malmö, Sweden
Naeimeh	Atabaki Pasdar	N.	naeimeh.atabaki_pasdar@med.lu.se	ULUND		Genetic and Molecular Epidemiology, Department of Clinical Science, Lund University, Skåne University Hospital Malmö, CRC, 91-10, 205 02, Malmö, Sweden
Harshal	Deshmukh	H.A.	harshaldeshmukh@nhs.net	UNEW		Institute of Cellular Medicine, Faculty of Medical Sciences, Newcastle University, UK	y
Alison	Heggie	A.J.	a.j.heggie@ncl.ac.uk	UNEW		Institute of Cellular Medicine, Faculty of Medical Sciences, Newcastle University, UK	y
Dianne	Wake	D.	Dianne.wake@ncl.ac.uk	UNEW		Diabetes Research Network, Royal Victoria Infirmary, Newcastle upon Tyne, UK
Donna	McEvoy	D.	Donna.Mcevoy@nuth.nhs.uk	UNEW		Diabetes Research Network, Royal Victoria Infirmary, Newcastle upon Tyne, UK
Ian	McVittie	I.	Ian.McVittie@nuth.nhs.uk>	UNEW		Diabetes Research Network, Royal Victoria Infirmary, Newcastle upon Tyne, UK
Mark	Walker	M.	mark.walker@newcastle.ac.uk	UNEW	yes	Institute of Cellular Medicine, Faculty of Medical Sciences, Newcastle University, UK	y
Andrew	Hattersley	A.T.	a.t.hattersley@exeter.ac.uk	UNEXE	yes	NIHR Exeter Clinical Research Facility, University of Exeter Medical School, Exeter EX25DW
Anita	Hill	A.V.	anita.hill2@nhs.net	UNEXE		NIHR Exeter Clinical Research Facility, University of Exeter Medical School, Exeter EX25DW	y
Angus	Jones	A.G.	angus.jones@exeter.ac.uk	UNEXE		NIHR Exeter Clinical Research Facility, University of Exeter Medical School, Exeter EX25DW
Timothy	McDonald	T.J.	timothy.mcdonald@nhs.net	UNEXE		Blood Sciences, Royal Devon and Exeter NHS Foundation Trust, Barrck Rd, Wonford, Exeter, EX2 5DW, UK
Mandy	Perry	M.H.	mandy.perry@nhs.net	UNEXE		Blood Sciences, Royal Devon and Exeter NHS Foundation Trust, Barrck Rd, Wonford, Exeter, EX2 5DW, UK	y
Rachel	Nice	R.	rachel.nice@nhs.net	UNEXE		Blood Sciences, Royal Devon and Exeter NHS Foundation Trust, Barrck Rd, Wonford, Exeter, EX2 5DW, UK
Michelle	Hudson	M.	M.Hudson@exeter.ac.uk	UNEXE		NIHR Exeter Clinical Research Facility, Royal Devon and Exeter NHS Foundation Trust, Barrck Rd, Wonford, Exeter, EX2 5DW, UK
Claire	Thorne	C.E.	C.E.Thorne@exeter.ac.uk	UNEXE		NIHR Exeter Clinical Research Facility, Royal Devon and Exeter NHS Foundation Trust, Barrck Rd, Wonford, Exeter, EX2 5DW, UK
Emmanouil	Dermitzakis	E.T.	emmanouil.dermitzakis@unige.ch	UNIGE	yes	Department of Genetic Medicine and Development, University of Geneva Medical School, 1211 Geneva
Ana	Viñuela	A.	Ana.Vinuela@unige.ch	UNIGE		Department of Genetic Medicine and Development, University of Geneva Medical School, 1211 Geneva	y
Louise	Cabrelli	L.	louisecabrelli@nhs.net	UNIVDUN		Clinical Research Centre, Ninewells Hospital and Medical School, University of Dundee, Dundee, Scotland, United Kingdom, DD1 9SY	Clinical Research Centre, Ninewells Hospital and Medical School, University of Dundee, Dundee, Scotland, United Kingdom, DD1 9SY	Clinical Research Centre, Ninewells Hospital and Medical School, University of Dundee, Dundee, Scotland, United Kingdom, DD1 9SY
Heather	Loftus	H.	hloftus@nhs.net	UNIVDUN		Clinical Research Centre, Ninewells Hospital and Medical School, University of Dundee, Dundee, Scotland, United Kingdom, DD1 9SY	Clinical Research Centre, Ninewells Hospital and Medical School, University of Dundee, Dundee, Scotland, United Kingdom, DD1 9SY	Clinical Research Centre, Ninewells Hospital and Medical School, University of Dundee, Dundee, Scotland, United Kingdom, DD1 9SY
Adem	Dawed	A.Y.	a.y.dawed@dundee.ac.uk	UNIVDUN		Molecular and Clinical Medicine, Ninewells Hospital and Medical School, University of Dundee, Dundee, Scotland, United Kingdom, DD1 9SY
Louise	Donnelly	L.	l.y.donnelly@dundee.ac.uk	UNIVDUN		Molecular and Clinical Medicine, Ninewells Hospital and Medical School, University of Dundee, Dundee, Scotland, United Kingdom, DD1 9SY	y
Ian	Forgie	I.M.	i.m.forgie@dundee.ac.uk	UNIVDUN		Molecular and Clinical Medicine, Ninewells Hospital and Medical School, University of Dundee, Dundee, Scotland, United Kingdom, DD1 9SY		Who is this person?
Ewan	Pearson	E.R.	E.Z.Pearson@dundee.ac.uk	UNIVDUN	yes	Molecular and Clinical Medicine, Ninewells Hospital and Medical School, University of Dundee, Dundee, Scotland, United Kingdom, DD1 9SY
Colin	Palmer	C.N.	c.n.a.palmer@dundee.ac.uk	UNIVDUN		Molecular and Clinical Medicine, Ninewells Hospital and Medical School, University of Dundee, Dundee, Scotland, United Kingdom, DD1 9SY	y
Andrew	Brown	A.A.	Andrew.brown@unige.ch	UNIVDUN		Molecular and Clinical Medicine, Ninewells Hospital and Medical School, University of Dundee, Dundee, Scotland, United Kingdom, DD1 9SY
Robert	Koivula	R.W.	robert.koivula@ocdem.ox.ac.uk	UOXF		Oxford Centre for Diabetes Endocrinology and Metabolism, University of Oxford, Oxford, UK, OX3 7LJ
Agata	Wesolowska-Andersen	A.	agata@well.ox.ac.uk	UOXF		Oxford Centre for Diabetes Endocrinology and Metabolism, University of Oxford, Oxford, UK, OX3 7LJ
Moustafa	Abdalla	M.	moustafa@well.ox.ac.uk	UOXF		Wellcome Trust Centre for Human Genetics, University of Oxford, Oxford, UK, OX3 7BN		To check with Imre
Nicky	McRobert	N.	Nicky.Mcrobert@ouh.nhs.uk	UOXF		Oxford Centre for Diabetes Endocrinology and Metabolism, University of Oxford, Oxford, UK, OX3 7LE
Juan	Fernandez	J.	jfertaj@well.ox.ac.uk	UOXF		Wellcome Trust Centre for Human Genetics, University of Oxford, Oxford, UK, OX3 7BN
Yunlong	Jiao	Y.	yjiao@well.ox.ac.uk	UXOF		Oxford Centre for Diabetes Endocrinology and Metabolism, University of Oxford, Oxford, UK, OX3 7LJ
Neil	Robertson	N.	neil.robertson@well.ox.ac.uk	UXOF		Oxford Centre for Diabetes Endocrinology and Metabolism, University of Oxford, Oxford, UK, OX3 7LJ
Stephen	Gough	S.	stephen.gough@OCDEM.ox.ac.uk	UXOF		Oxford Centre for Diabetes Endocrinology and Metabolism, University of Oxford, Oxford, UK, OX3 7LJ
Jane	Kaye	J.	jane.kaye@law.ox.ac.uk	UOXF	yes	Nuffield Department of Population Health, Centre for Health, Law and Emerging Technologies (HeLEX), University of Oxford, Oxford, United Kingdom, OX2 7DD	y
Miranda	Mourby	M.	miranda.mourby@dph.ox.ac.uk	UOXF		Nuffield Department of Population Health, Centre for Health, Law and Emerging Technologies (HeLEX), University of Oxford, Oxford, United Kingdom, OX2 7DD
Anubha	Mahajan	A.	anubha@well.ox.ac.uk	UOXF		Wellcome Trust Centre for Human Genetics, University of Oxford, Oxford, UK, OX3 7BN	y
Mark	McCarthy	M.I.	mark.mccarthy@drl.ox.ac.uk	UOXF	yes	Oxford Centre for Diabetes Endocrinology and Metabolism, University of Oxford, Oxford, UK, OX3 7LJ
Nisha	Shah	N.	nisha.shah@dph.ox.ac.uk	UOXF		Nuffield Department of Population Health, Centre for Health, Law and Emerging Technologies (HeLEX), University of Oxford, Oxford, United Kingdom, OX2 7DD
Harriet	Teare	H.	harriet.teare@dph.ox.ac.uk	UOXF		Nuffield Department of Population Health, Centre for Health, Law and Emerging Technologies (HeLEX), University of Oxford, Oxford, United Kingdom, OX2 7DD	y
Reinhard	Holl	R.W.	reinhard.holl@uni-ulm.de	UULM	yes	University of Ulm, Institute for Epidemiology and medical Biometry, ZIBMT, Albert-Einstein-Allee 41, D-89081 Ulm, Germany
Anitra	Koopman	A.D.	ad.koopman@vumc.nl	VUmc		Department of Epidemiology and Biostatistics, VUMC, de Boelelaan 1089a, 1081 HV, Amsterdam, the Netherlands
Femke	Rutters	F.	f.rutters@vumc.nl	VUmc		Department of Epidemiology and Biostatistics, VUMC, de Boelelaan 1089a, 1081 HV, Amsterdam, the Netherlands	y
Joline	Beulens	J.W.	j.beulens@vumc.nl	VUmc		Department of Epidemiology and Biostatistics, VUMC, de Boelelaan 1089a, 1081 HV, Amsterdam, the Netherlands
Lenka	Groeneveld	L.	l.groeneveld@vumc.nl	VUmc		Department of Epidemiology and Biostatistics, VUMC, de Boelelaan 1089a, 1081 HV, Amsterdam, the Netherlands
Anitra	Koopman	A.D.	ad.koopman@vumc.nl	VUmc		Department of Epidemiology and Biostatistics, VUMC, de Boelelaan 1089a, 1081 HV, Amsterdam, the Netherlands
Jimmy	Bell	J.D.	J.Bell@westminster.ac.uk	Westminster	yes	Research Centre for Optimal Health, Deparment of Life Sciences, University of Westminster, London UK	y
Louise	Thomas	E.L.	E.Thomas1@westminster.ac.uk	Westminster		Research Centre for Optimal Health, Deparment of Life Sciences, University of Westminster, London UK
Brandon	Whitcher	B.	B.Whitcher@westminster.ac.uk	Westminster		Research Centre for Optimal Health, Deparment of Life Sciences, University of Westminster, London UK
